# Supplementary material for: Prevalence of cardiovascular-kidney-metabolic syndrome in Korea: Korea National Health and Nutrition Examination Survey 2011-2021
Source: Epidemiol Health. 2025 Feb 14;47:e2025005. doi: 10.4178/epih.e2025005 (PMC12062855; doi:10.4178/epih.e2025005)
Supplement: Supplementary Material 6. — Proportion of CKM syndrome stage strtified with age group and sex. [file epih-47-e2025005-Supplementary-6.xlsx]

## Sheet: Supplementary Material 6
Supplementary Table 6. Proportion of CKM syndrome stage strtified with age group and sex.
		Men			Women
		Unweighted N	Weighted %	95% CI	Unweighted N	Weighted %	95% CI
20 - 49	Stage 0	2867	26.8	25.9 - 27.8	6539	50.2	49.2 - 51.3
	Stage 1	2167	19.2	18.4 - 20.1	3241	23.9	23.0 - 24.7
	Stage 2	6218	53.1	52.1 -54.2	3419	25.5	24.6 - 26.3
	Stages 3-4	93	0.8	0.6 - 0.9	53	0.4	0.3 - 0.5
	total	11345			13252
50 - 64	Stage 0	658	9.7	8.9 - 10.5	1329	14.8	13.9 - 15.7
	Stage 1	1022	14.4	13.4 - 15.3	2315	24.6	23.6 - 25.6
	Stage 2	4924	69.8	68.6 - 71.1	5551	57.5	56.3 - 58.7
	Stages 3-4	475	6.1	5.5 - 6.7	316	3.2	2.8 - 3.6
	total	7079			9511
65+	Stage 0	379	6	5.3 - 6.7	242	3	2.6 - 3.5
	Stage 1	710	11.5	1.6 - 12.4	854	11	10.2 - 11.9
	Stage 2	4018	66	64.7 - 67.4	5641	73.6	72.4 - 74.7
	Stages 3-4	1025	16.5	15.4 - 17.5	938	12.4	11.5 - 13.3
	total	6132			7675
