# Supplementary material for: Prevalence of cardiovascular-kidney-metabolic syndrome in Korea: Korea National Health and Nutrition Examination Survey 2011-2021
Source: Epidemiol Health. 2025 Feb 14;47:e2025005. doi: 10.4178/epih.e2025005 (PMC12062855; doi:10.4178/epih.e2025005)
Supplement: Supplementary Material 8. — Characteristics of participants by year. [file epih-47-e2025005-Supplementary-8.xlsx]

## Sheet: Supplementary Material 8
Supplementary Table 7. Characteristics of participants by year.
		2011			2012			2013			2014			2015			2016			2017			2018			2019			2020			2021			Total
		Unweighted N	Weighted %	95% Cl	Unweighted N	Weighted %	95% Cl	Unweighted N	Weighted %	95% Cl	Unweighted N	Weighted %	95% Cl	Unweighted N	Weighted %	95% Cl	Unweighted N	Weighted %	95% Cl	Unweighted N	Weighted %	95% Cl	Unweighted N	Weighted %	95% Cl	Unweighted N	Weighted %	95% Cl	Unweighted N	Weighted %	95% Cl	Unweighted N	Weighted %	95% Cl	N	Weighted %	95% Cl
Participants		5255			4881			4517			4226			4524			5342			5338			5476			5500			5008			4927			54994
Sex
	Men	2368	52.3	50.9 - 53.7	2145	52.9	51.4 - 54.4	2029	52.2	50.9 - 53.5	1834	51.4	49.9 - 52.9	2004	50.2	48.8 - 51.7	2337	50.4	49.2 - 51.6	2416	51	49.6 - 52.4	2443	51	49.7 - 52.3	2484	50.8	49.5 - 52.1	2289	50.9	49.7 - 52.1	2207	50.8	49.5 - 52.2	24556	51.2	50.8 - 51.6
	Women	2887	47.7	46.3 - 49.1	2736	47.1	45.6 - 48.6	2488	47.8	46.5 - 49.1	2392	48.6	47.1 - 50.1	2520	49.8	48.3 - 51.2	3005	49.6	48.4 - 50.8	2922	49	47.6 - 50.4	3033	49	47.7 - 50.3	3016	49.2	47.9 - 50.5	2719	49.1	47.9 - 50.3	2720	49.2	47.8 - 50.5	30438	48.8	48.4 - 49.2
Age
	20-39	1429	37.9	35.2 - 40.6	1285	37.1	34.7 - 39.5	1324	37.3	35.0 - 39.6	1150	36.6	34.0 - 37.8	1117	35.5	33.2 - 37.8	1503	34.7	32.3 - 37.1	1376	34.6	32.2 - 36.9	1468	35.1	32.9 - 37.3	1435	33.6	31.2 - 35.8	1350	34	31.3 - 35.8	1143	32.8	30.5 - 35.2	14580	35.3	34.6 - 36.0
	40-59	2022	41.7	39.8 - 43.6	1864	42.6	40.4 - 44.7	1850	42.7	40.7 - 44.6	1643	42.8	40.6 - 45.0	1811	42.2	40.3 - 44.1	2030	42	40.0 - 44.0	2104	41.6	39.7 - 43.6	2090	40.5	38.5 - 42.6	2085	40.6	38.7 - 42.5	2085	40.6	38.7 - 42.5	1796	39.3	37.5 - 41.2	21135	41.5	40.9 - 42.1
	60+	1804	20.4	18.6 - 22.3	1732	20.3	18.3 - 22.4	1343	20.1	18.0 - 22.4	1433	20.6	18.6 - 22.7	1596	22.3	20.3 - 24.3	1809	23.3	21.3 - 25.2	1858	23.8	21.5 - 26.1	1918	24.4	22.3 - 26.4	1980	25.8	23.3 - 28.3	1980	25.8	23.3 - 28.3	1988	27.9	25.5 - 30.2	19279	23.3	22.7 - 23.9
Populated area
	Dong	4169	80.3	74.3 - 86.3	3865	80.6	746 - 86.6	3649	81.5	75.9 - 87.1	3464	84.3	79.3 - 89.3	3690	83.9	78.8 - 89.0	4310	84.6	79.6 - 89.6	4375	84.9	79.8 - 89.9	4515	86.5	81.7 - 91.4	4434	83.9	78.6 - 89.2	4019	85	79.9 - 90.1	3835	84	79.0 - 89.1	44325	83.7	82.2 - 85.2
	Eup/myeon	1086	19.7	13.7 - 25.7	1016	19.4	13.4 - 25.4	868	18.5	12.9 - 24.1	15.7	15.7	10.7 - 20.7	834	16.1	11.0 - 21.2	1032	15.4	10.4 - 20.4	963	15.1	10.1 - 20.2	961	13.5	8.6 - 18.3	1066	16.1	10.9 - 21.4	989	15	9.9 - 20.1	1092	16	10.9 - 21.0	10669	16.3	14.8 - 17.8
Type of house
	General	2795	69.8	64.9 - 74.6	2600	67.8	62.6 - 73.1	2231	51.2	44.8 - 57.6	2056	49.8	43.3 - 56.2	2254	49.4	43.0 - 55.8	2393	46.7	38.0 - 49.3	2456	44	38.3 - 49.8	2446	45.1	42.3 - 47.9	2501	43.5	37.1 - 50.0	2262	40.9	34.2 - 47.6	2348	41.5	35.1 - 49.9	26342	49.2	48.4 - 50.0
	Apartment	2460	30.2	25.4 - 35.1	2281	32.2	26.9 - 37.4	2286	48.8	42.4 - 55.2	2170	50.2	43.8 - 56.7	2270	50.6	44.2 - 57.0	2949	56.3	50.7 - 62.0	2882	56	50.2 - 61.7	3030	54.9	52.1 - 57.7	2999	56.5	50.0 - 62.9	2746	59.1	52.4 - 65.8	2579	58.5	52.1 - 64.9	28652	50.8	50.0 - 51.6
Education level
	Middle school or lower	1976	29.7329	27.2 - 32.3	1810	28.0901	25.5 - 30.7	1469	25.8531	23.2 - 28.5	1451	25.2008	22.6 - 27.8	1540	24.8347	22.3 - 27.4	1703	24.5469	22.2 - 26.9	1669	23.4455	20.8 - 26.1	1578	21.9212	19.7 - 24.1	1530	20.4709	18.0 - 22.9	1317	18.7978	16.4 - 21.2	1425	19.7117	17.4 - 22.1	17468	23.6633	23.0 - 24.3
	High school	1711	37.6308	35.4 - 39.8	1599	39.6977	37.5 - 41.9	1590	38.528	36.4 - 40.7	1383	37.5582	35.4 - 39.7	1504	36.6267	34.5 - 38.7	1673	35.2802	33.3 - 37.3	1600	32.272	30.1 - 34.4	1813	35.7064	33.6 - 37.8	1809	34.8571	32.8 - 36.9	1746	38.1342	35.9 - 40.4	1622	36.1002	34.0 - 38.2	18050	36.4888	35.9 - 37.1
	College or higher	1568	32.6363	30.0 - 35.3	1472	32.2122	29.4 - 35.0	1458	35.6189	33.0 - 38.3	1392	37.241	34.2 - 40.2	1480	38.5386	35.6 - 41.5	1966	40.1729	37.3 - 43.1	2069	44.2825	41.0 - 47.6	2085	42.3725	39.6 - 45.1	2161	44.6719	41.5 - 47.8	1945	43.068	39.9 - 46.2	1880	44.1881	41.2 - 47.1	19476	39.848	39.0 - 40.7
House income
	Low	1029	15.3488	13.6 - 17.1	877	14.2433	12.2 - 16.3	824	14.7476	12.6 - 16.9	728	12.6274	10.8 - 14.4	823	14.5919	12.6 - 16.6	1015	16.1102	14.0 - 18.2	1008	14.8222	12.8 - 16.9	979	14.969	13.1 - 16.8	1021	14.4	12.6 - 16.2	836	13.3093	11.2 - 15.4	927	13.1431	11.1 - 15.1	10067	14.3979	13.9 - 14.9
	Middle lower	1368	28.3113	26.0 - 30.6	1257	26.4391	23.8 - 29.1	1178	25.6949	23.3 - 28.1	1077	25.0211	22.4 - 27.6	1105	22.9083	20.6 - 25.2	1308	22.8115	20.9 - 24.8	1273	22.8505	20.8 - 24.9	1317	24.3905	22.2 - 26.5	1412	25.0477	22.8 - 27.3	1181	21.7941	19.6 - 24.0	1153	22.2242	20.1 - 24.4	13629	24.2258	23.6 - 24.9
	Middle higher	1443	29.2446	27.0 - 31.5	1310	29.3044	27.1 - 31.5	1191	28.4156	26.3 - 30.6	1245	31.6708	29.0 - 30.6	1255	30.4259	27.7 - 33.2	1473	29.6521	27.3 - 32.0	1488	30.2613	28.1 - 23.4	1519	29.3609	27.4 - 31.3	1408	27.2556	25.2 - 29.3	1437	30.1743	28.0 - 32.4	1352	30.4516	28.2 - 32.7	15121	29.638	29.0 - 30.3
	High	1415	27.0954	24.5 - 29.7	1437	30.0133	27.1 - 32.9	1324	31.1418	27.9 - 34.6	1176	30.6807	27.9 - 34.4	1341	32.0738	28.7 - 35.4	1546	31.4262	28.0 - 34.9	1569	32.0659	29.0 - 35.2	1661	31.2796	28.5 - 34.0	1659	33.2967	30.0 - 36.6	1554	34.7222	31.2 - 38.3	1495	34.1811	30.3 - 38.1	16177	31.7382	30.8 - 32.7
BMI (Asian criteria)
	Underweight	220	4.4	3.7 - 5.2	182	4	3.3 - 4.8	165	3.9	3.3 - 4.8	175	4.5	3.8 - 5.3	162	4.2	3.5 - 5.1	196	3.9	3.3 - 4.7	195	3.9	3.3 - 4.6	192	3.7	3.2 - 4.4	201	4	3.4 - 4.7	171	3.6	3.0 - 4.3	196	4	3.4 - 4.7	2055	4	3.8 - 4.2
	Normal	2047	38.4	36.7 - 40.2	1893	38.9	36.9 - 41.0	1748	39.1	37.4 - 40.9	1694	40.5	38.7 - 42.3	1688	38	36.4 - 39.6	2016	37.7	36.0 - 39.4	2048	38.3	36.7 - 39.8	2116	38.7	37.2 - 40.2	2115	38.2	36.5 - 39.9	1753	33.9	32.3 - 35.6	1757	36.1	34.4 - 37.8	20875	37.9	37.4 - 38.4
	Overweight/obesity	2988	57.2	55.4 - 59.0	2806	57.1	55.0 - 59.2	2604	56.9	55.0 - 58.8	2357	55	53.0 - 57.1	2674	57.8	56.1 - 59.4	3130	58.4	56.5 - 60.2	3095	57.9	56.2 - 59.5	3168	57.5	56.0 - 59.1	3184	57.8	56.1 - 59.5	3084	62.5	60.8 - 64.1	2974	59.9	58.0 - 61.8	32064	58.1	57.6 - 58.6
BMI (25)
	Underweight	220	4.4	3.6 - 5.2	182	4	3.2 - 4.7	165	3.9	3.2 - 4.7	175	4.5	3.7 - 5.2	162	4.2	3.5 - 5.0	196	3.9	3.2 - 4.6	195	3.9	3.3 - 4.5	192	3.7	3.1 - 4.4	201	4	3.4 - 4.7	171	3.6	2.9 - 4.3	196	4	3.4 - 4.6	2055	4	3.8 - 4.2
	Normal	3285	62.3	60.4 - 64.2	3100	61.8	60.0 - 63.7	2846	62.9	61.3 - 64.4	2709	64	62.3 - 65.7	2791	64.7	60.0 - 63.3	3253	60.6	58.8 - 62.3	3272	61	59.3 - 62.7	3374	60.9	59.3 - 62.6	3403	61.2	59.6 - 62.8	2902	57.1	55.4 - 58.8	2926	58.7	56.9 - 60.5	33861	61	60.5 - 61.5
	Overweight/obesity	1750	33.3	31.4 - 35.2	1599	34.2	32.3 - 36.1	1506	33.2	31.5 - 34.8	1342	31.5	89.7 - 33.3	1571	34.1	32.4 - 35.8	1893	35.5	33.7 - 37.3	1871	35.1	33.4 - 36.9	1910	35.4	33.7 - 37.0	1896	34.8	33.2 - 36.4	1935	39.3	37.7 - 41.0	1805	37.3	35.5 - 39.2	19078	35	34.5 - 35.5
WC
	Normal	3253	65.1	62.8 - 67.4	3100	67.4	65.3 - 69.4	3035	70.5	68.5 - 72.5	2741	68.7	66.7 - 70.7	2649	62.3	60.7 - 64.0	3122	62	60.0 - 64.0	3319	64.8	62.8 - 66.7	3311	63.4	61.8 - 65.0	2959	57	55.1 - 58.9	2546	53.5	51.7 - 55.4	2649	57.4	55.2 - 59.5	32684	62.6	62.0 - 63.2
	Abdominal	2002	34.9	32.6 - 37.2	1781	32.6	60.6 - 34.7	1482	29.5	27.5 - 31.5	1485	31.3	29.3 - 33.3	1875	37.7	36.0 - 39.3	2220	38	36.0 - 40.0	2019	35.2	33.3 - 37.1	2165	36.6	35.0 - 38.2	2541	43	41.0 - 44.9	2462	46.5	44.6 - 48.3	2278	42.6	40.5 - 44.8	22310	37.4	36.8 - 38.0
Glycemic status
	Normoglycemia	2542	54.5531	52.3 - 56.8	2252	52.5333	50.6 - 54.5	1652	40.302	28.2 - 42.4	1909	50.6636	48.4 - 52.9	2261	56.0632	53.8 - 58.3	2649	54.5242	52.6 - 56.4	2666	55.3181	53.3 - 57.4	2703	54.2844	52.5 - 56.1	2360	47.3706	45.3 - 49.4	2126	47.2429	45.4 - 49.0	1919	44.8657	42.7 - 47.0	25039	50.6919	50.1 - 51.3
	Prediabetes	2032	34.729	32.9 - 36.6	1986	37.3397	35.6 - 39.1	2215	47.1848	45.3 - 49.0	1738	38.3203	36.4 - 40.2	1652	33.7068	31.8 - 35.7	1906	33.0274	34.5 - 34.6	1931	33.2969	34.5 - 35.1	2006	33.7424	32.3 - 35.2	2332	40.2269	38.6 - 42.0	2075	39.3631	37.7 - 41.0	2173	41.3421	369 - 43.1	22046	37.4261	36.9 - 38.0
	Diabetes	681	10.7179	9.6 - 11.8	643	10.127	8.9 - 11.3	650	12.5132	11.2 - 13.9	579	11.016	9.9 - 12.2	611	10.23	9.1 - 11.4	787	12.4484	11.3 - 13.6	741	11.385	10.2 - 12.6	767	11.9733	11.0 - 13.0	808	12.4026	11.2 - 13.6	807	13.394	12.2 - 14.6	835	13.7922	12.4 - 15.1	7909	11.882	11.5 - 12.2
Hypertension
	Normotension	3502	72.9	71.1 - 74.6	3221	72	69.8 - 74.2	3154	74.2	72.3 - 76.1	2967	76.1	74.4 - 77.8	2964	72.6	70.8 - 74.4	3537	70.6	68.9 - 72.3	3582	72.4	70.6 - 74.2	3635	74.3	69.5 - 73.1	3638	70.9	68.8 - 72.9	3316	70.8	68.9 - 72.7	3208	71.4	69.5 - 73.3	36724	72.2	71.6 - 72.7
	Hypertension	1753	27.1	25.4 - 28.9	1660	28	25.8 - 30.2	1363	25.8	23.9 - 27.7	1259	23.9	22.2 - 25.6	1560	27.4	25.6 - 29.2	1805	29.4	27.7 - 31.1	1756	27.6	25.8 - 29.4	1841	28.7	26.9 - 30.5	1862	29.1	27.1 - 31.2	1692	29.2	27.3 - 31.1	1719	28.6	26.7 - 30.5	18270	27.8	27.3 - 28.4
Hypertriglyceridemia
	Normal lipid profile	3358	63.8182	62.1 - 65.5	3166	64.4033	62.6 - 66.2	2901	64.2399	62.3 - 66.2	2663	62.4714	60.6 - 64.4	2890	64.4027	62.4 - 66.4	3361	62.4059	60.7 - 64.1	3465	64.6896	63.2 - 66.2	3587	65.0351	63.4 - 66.7	3578	64.8055	63.1 - 66.5	3294	64.4993	63.1 - 66.5	3411	68.2594	66.5 - 70.0	35674	64.5217	64.0 - 65.0
	Hypertriglyceridemia	1897	36.1818	34.5 - 37.9	1715	35.5967	33.8 - 37.4	1616	35.7601	33.8 - 37.7	1563	37.5286	35.6 - 39.4	1634	35.5973	33.6 - 37.6	1981	37.5941	35.9 - 39.3	1873	35.3104	33.9 - 36.8	1889	34.9649	33.3 - 36.6	1922	35.1945	33.5 - 36.9	1714	35.5007	33.5 - 36.9	1516	31.7406	30.0 - 33.5	19320	35.4783	35.0 - 36.0
Metabolic Syndrome
	No MetS	3517	70.2992	68.6 - 72.0	3264	70.4849	68.7 - 72.2	3143	72.4489	70.7 - 74.2	2891	71.4639	69.9 - 73.1	2920	68.8871	67.1 - 70.6	3435	67.422	65.5 - 69.3	3549	69.8246	68.1 - 71.5	3599	68.6617	67.0 - 70.3	3528	66.8451	65.0 - 68.7	3141	65.3012	63.4 - 67.2	3173	67.5486	65.6 - 69.5	36160	68.9	68.4 - 69.4
	MetS	1738	29.7008	28.0 - 31.4	1617	29.5151	27.8 - 31.3	1374	27.5511	25.8 - 29.3	1335	28.5361	26.9 - 30.1	1604	31.1129	29.4 - 32.9	1907	32.578	30.7 - 34.5	1789	30.1754	28.5 - 31.9	1877	31.3383	89.7 - 33.0	1972	33.1549	31.3 - 35.0	1867	34.6988	32.8 - 36.6	1754	32.4514	30.5 - 34.4	18834	31.1	30.6 - 31.6
CKD (with Upro 2)
	Low risk	5044	97.003	96.4 - 97.6	4721	97.7471	97.2 - 98.3	4350	97.0372	96.5 - 97.6	4104	97.892	97.4 - 98.3	4352	97.1999	96.7 - 98.3	5122	96.7682	96.2 - 97.3	5141	97.2245	96.7 - 97.8	5152	94.7013	93.9 - 95.5	5156	94.219	93.5 - 94.9	4760	95.8788	95.2 - 96.5	4704	96.4505	96.0 - 97.0	52606	96.4902	96.3 - 96.7
	Moderate to high risk	193	2.7878	2.2 - 3.4	140	1.9817	1.5 - 2.5	152	2.6106	2.1 - 3.1	116	1.9901	1.6 - 2.4	156	2.4641	2.0 - 3.0	189	2.864	2.4 - 3.4	166	2.3648	1.9 - 2.8	295	4.8933	4.1 - 5.7	302	5.1594	4.5 - 5.8	212	3.6525	3.1 - 4.2	189	2.9798	2.5 - 3.5	2110	3.1247	3.0 - 3.3
	Very high risk	18	0.2092	0.1 - 0.3	20	0.2713	0.1 - 0.4	15	0.3522	0.2 - 0.5	6	0.1179	0.0 - 0.2	16	0.336	0.1 - 0.5	31	0.3678	0.2 - 0.5	31	0.4107	0.2 - 0.6	29	0.4054	0.2 - 0.6	42	0.6215	0.4 - 0.8	36	0.4687	0.3 - 0.7	34	0.5697	0.4 - 0.8	278	0.3851	0.3 - 0.4
CVD
	No CVD	5005	96.7766	96.3 - 97.3	4666	97.1078	96.6 - 97.6	4311	96.4355	95.9 - 97.0	4041	97.0375	96.5 - 97.6	4300	96.5833	96.0 - 97.1	5078	96.2472	95.7 - 96.8	5078	96.4632	95.9 - 97.0	5212	96.4758	96.0 - 97.0	5220	95.8807	95.3 - 96.5	4742	96.2124	95.6 - 96.8	4666	96.1378	95.5 - 96.7	52319	96.4641	96.3 - 96.6
	CVD	250	3.2234	2.7 - 3.7	215	2.8922	2.4 - 3.4	206	3.5645	3.0 - 4.1	185	2.9625	2.4 - 3.5	224	3.4167	2.9 - 4.0	264	3.7528	3.2 - 4.3	260	3.5368	3.0 - 4.1	264	3.5242	3.0 - 4.1	280	4.1193	3.5 - 4.7	266	3.7876	3.2 - 4.4	261	3.8622	3.3 - 4.5	2675	3.5359	3.4 - 3.7
CKM syndrome (with Asian criteria)
	Stage 0	958	21.4	19.8 - 23.1	871	20.6	19.0 - 22.4	691	16.8	15.5 - 18.3	804	22	20.3 - 23.8	849	22.6	20.9 - 24.3	1014	20.9	19.4 - 22.4	1005	21.4	19.9 - 23.0	1077	22	20.5 - 23.5	909	18.8	17.4 - 20.2	801	17.5	16.2 - 19.0	776	18.5	16.9 - 20.2	9755	20.2	19.7 - 20.7
	Stage 1	1200	23.8	22.2 - 25.4	1157	25.9	24.3 - 27.7	1250	29.3	27.6 - 31.1	975	24.1	22.5 - 25.8	953	23.1	21.5 - 24.8	1105	21.8	20.3 - 23.3	1183	23.3	22.0 - 24.6	1159	22.3	21.1 - 23.6	1246	24	22.6 - 25.4	1125	24.1	22.6 - 25.6	1215	26.6	25.0 - 28.2	12568	24.3	23.9 - 24.8
	Stage 2	2834	51.4622	49.6 - 53.3	2622	50.3036	48.2 - 52.4	2357	50.0221	48.1 - 52.0	2257	50.8204	48.9 - 52.8	2486	50.6613	48.8 - 52.5	2936	53.3425	51.5 - 55.2	2862	51.369	49.6 - 53.2	2952	51.8337	50.1 - 53.5	3031	52.6378	50.8 - 54.5	2788	54.2069	52.6 - 56.1	2646	50.6115	48.5 - 52.7	29771	51.6	51.1 - 52.2
	Stage 3-4	263	3.3916	2.9 - 3.9	231	3.1061	2.5 - 3.7	219	3.8463	3.2 - 4.4	190	3.0485	2.5 - 3.6	236	3.6682	3.1 - 4.3	287	4.0363	3.4 - 4.6	288	3.9244	3.4 - 4.5	288	3.8627	3.3 - 4.4	314	4.6383	4.0 - 5.3	294	4.1902	3.5 - 4.8	290	4.3207	3.7 - 4.9	2900	3.9	3.7 - 4.0
CKM syndrome
	Stage 0	1184	26.8362	25.1 - 28.6	1090	26.2044	24.4 - 28.0	875	21.8422	20.2 - 23.5	978	26.9018	25.0 - 28.8	1060	28.3184	26.5 - 30.2	1227	25.8034	24.1 - 27.5	1242	26.8055	25.1 - 28.6	1313	26.9115	25.2 - 28.6	1106	23.1891	21.5 - 24.9	972	21.803	20.2 - 23.4	967	23.5567	21.6 - 25.5	12014	25.235	24.7 - 25.8
	Stage 1	974	18.31	16.9 - 19.8	938	20.3859	18.8 - 21.9	1066	24.2895	22.7 - 25.9	801	19.2293	17.6 - 20.8	742	17.3521	15.9 - 18.8	892	16.8178	15.5 - 18.1	946	17.901	16.8 - 19.0	923	17.3922	16.2 - 18.6	1049	19.5347	18.3 - 20.8	954	19.7999	18.5 - 21.1	1024	21.5111	20.0 - 23.0	10309	19.281	18.9 - 19.7
	Stage 2	2834	51.4622	49.6 - 53.3	2622	50.3036	48.2 - 52.4	2357	50.0221	48.1 - 52.0	2257	50.8204	48.9 - 52.8	2486	50.6613	48.8 - 52.5	2936	53.3425	51.5 - 55.2	2862	51.369	49.6 - 53.2	2952	51.8337	50.1 - 53.5	3031	52.6378	50.8 - 54.5	2788	54.2069	52.6 - 56.1	2646	50.6115	48.5 - 52.7	29771	51.6313	51.1 - 52.2
	Stage 3-4	263	3.3916	2.9 - 3.9	231	3.1061	2.5 - 3.7	219	3.8463	3.2 - 4.4	190	3.0485	2.5 - 3.6	236	3.6682	3.1 - 4.3	287	4.0363	3.4 - 4.6	288	3.9244	3.4 - 4.5	288	3.8627	3.3 - 4.4	314	4.6383	4.0 - 5.3	294	4.1902	3.5 - 4.8	290	4.3207	3.7 - 4.9	2900	3.8527	3.7 - 4.0
