# Supplementary material for: Prevalence of cardiovascular-kidney-metabolic syndrome in Korea: Korea National Health and Nutrition Examination Survey 2011-2021
Source: Epidemiol Health. 2025 Feb 14;47:e2025005. doi: 10.4178/epih.e2025005 (PMC12062855; doi:10.4178/epih.e2025005)
Supplement: Supplementary Material 9. — Socioeconomic status and prevalence of CKM syndrome stratified with before 50yr and after 50yr. [file epih-47-e2025005-Supplementary-9.xlsx]

## Sheet: Supplementary Material 9
Supplementary Table 8. Socioeconomic status and prevalence of CKM syndrome stratified with before 50yr and after 50yr.
			20-49			50+
SES		CKM stage	Unweighted N	Weighted %	95% CI	Unweighted N	Weighted %	95% CI
Participants			24597	56.1	55.4 - 56.9	30397	43.9	43.1 - 44.6
Residential area	Urban	Stage 0	8370	38.6	37.8 - 39.4	2082	9.8	9.3 - 10.4
		Stage 1	4653	21.3	20.6 - 21.9	3809	17	16.4 - 17.6
		Stage 2	8148	39.6	38.8 - 40.3	15089	65.2	64.4 - 66.0
		Stage 3-4	121	0.6	0.5 - 0.7	2053	7.9	7.5 - 8.3
		total	21292			23033
	Rural	Stage 0	1036	30.7	28.9 - 32.5	526	7.9	7.1 - 8.7
		Stage 1	755	22.2	20.5 - 23.8	1092	15	13.9 - 16.0
		Stage 2	1489	46.4	44.4 - 48.5	5045	68.8	67.3 - 70.2
		Stage 3-4	25	0.7	0.3 - 1.1	701	8.4	7.7 - 9.1
		total	3305			7364
Education level	Middle school or lower	Stage 0	211	21.7	18.8 - 24.7	995	6.5	6.0 - 7.0
		Stage 1	196	20.2	17.3 - 23.1	2181	13.5	12.9 - 14.1
		Stage 2	504	56	52.3 - 59.7	11566	70	69.1 - 70.8
		Stage 3-4	18	2.1	1.1 - 3.2	1797	10	9.5 - 10.6
		total	929			16539
	High school	Stage 0	3474	36.7	35.5 - 37.8	903	11.5	10.7 - 12.3
		Stage 1	2160	21.7	20.7 - 22.7	1624	19.6	18.6 - 20.6
		Stage 2	3916	41.1	40.0 - 42.2	5284	62.4	61.1 - 63.7
		Stage 3-4	62	0.6	0.4 - 0.7	627	6.5	6.0 - 7.1
		total	9612			8438
	College or higher	Stage 0	5721	39.4	38.5 - 40.3	710	13.4	12.4 - 14.5
		Stage 1	3052	21.2	20.5 - 22.0	1096	19.6	18.4 - 20.9
		Stage 2	5217	38.9	38.0 - 39.8	3284	61.6	60.0 - 63.1
		Stage 3-4	66	0.5	0.4 - 0.6	330	5.4	4.7 - 6.0
		total	14056			5420
House income	Low	Stage 0	565	36.5	33.6 - 39.4	463	6.1	5.5 - 6.7
		Stage 1	328	19.7	17.3 - 22.2	947	11.6	10.8 - 12.5
		Stage 2	724	42.6	39.5 - 45.7	5903	69.7	68.5 - 70.9
		Stage 3-4	21	1.2	0.6 - 1.7	1116	12.6	11.8 - 13.5
		total	1638			8429
	Lower middle	Stage 0	2018	34.9	33.4 - 36.4	617	8.6	7.7 - 9.4
		Stage 1	1327	22.8	21.5 - 24.0	1249	15.8	14.9 - 16.8
		Stage 2	2316	41.9	40.4 - 43.4	5332	67.3	66.0 - 68.6
		Stage 3-4	28	0.4	0.3 - 0.6	742	8.3	7.6 - 9.0
		total	5689			7940
	Higher middle	Stage 0	3135	36.8	35.6 - 38.0	652	10	9.2 - 10.8
		Stage 1	1931	22.4	21.4 - 23.4	1200	18.1	17.0 - 19.2
		Stage 2	3226	40.3	39.1 - 41.5	4423	65.3	63.9 - 66.6
		Stage 3-4	46	0.5	0.3 - 0.7	508	6.6	6.0 - 7.3
		total	8338			6783
	High	Stage 0	3688	40.3	39.1 - 41.5	876	12.7	11.7 - 13.7
		Stage 1	1822	19.8	18.8 - 20.8	1505	20.3	19.2 - 21.5
		Stage 2	3371	39.2	38.0 - 40.4	4476	62	60.7 - 63.4
		Stage 3-4	51	0.7	0.4 - 0.9	388	4.9	4.3 - 5.5
		total	8932			7245
