# Supplementary material for: Prevalence of cardiovascular-kidney-metabolic syndrome in Korea: Korea National Health and Nutrition Examination Survey 2011-2021
Source: Epidemiol Health. 2025 Feb 14;47:e2025005. doi: 10.4178/epih.e2025005 (PMC12062855; doi:10.4178/epih.e2025005)
Supplement: Supplementary Material 10. — Comparison of each component of CKM syndrome and CKM syndrome stage before and during pandemic. [file epih-47-e2025005-Supplementary-10.xlsx]

## Sheet: Supplementary Material 10
Supplementary Table 9. Comparison of each component of CKM syndrome and CKM syndrome stage before and during pandemic.
		All (N = 20,911)						Men (N = 9,423)						Women (N = 11,488)
		Before period (2018 - 2019)			After period (2020 - 2021)			Before period (2018 - 2019)			After period (2020 - 2021)			Before period (2018 - 2019)			After period (2020 - 2021)
		Unweighted N	Weighted %	95% CI	Unweighted N	Weighted %	95% CI	Unweighted N	Weighted %	95% CI	Unweighted N	Weighted %	95% CI	Unweighted N	Weighted %	95% CI	Unweighted N	Weighted %	95% CI
Participants		10976			9935			4927			4496			6049			5439
Obesity		3806	35.1	34.0 - 36.2	3740	38.3	37.1 - 39.6	2044	42.4	40.7 - 44.0	2003	46.3	44.5 - 48.0	1762	27.5	26.1 - 28.9	7137	30.1	28.5 - 31.7
Abdominal obesity		4706	39.8	38.6 - 41.0	4740	44.5	43.2 - 45.9	1856	36.4	34.7 - 38.0	1949	42.5	40.8 - 44.3	2850	43.3	41.7 - 45.0	2791	46.6	44.8 - 48.5
Prediabetes & Diabetes		5913	49.2	47.8 - 50.5	5890	54	52.6 - 55.3	2857	52.8	50.8 - 54.7	2824	57.2	55.3 - 59.2	3056	45.4	43.8 - 47.1	3066	50.6	48.9 - 52.3
Hypertension		3703	28.9	27.6 - 30.3	3411	28.9	27.6 - 30.2	1787	31.2	29.5 - 32.9	1704	32	30.4 - 33.7	1916	26.6	25.0 - 28.2	1707	25.7	24.2 - 27.2
Hypertriglyceridemia		3811	35.1	33.9 - 36.3	3230	33.6	32.4 - 34.8	2195	44.7	43.1 - 46.2	1889	43.7	41.9 - 45.5	1616	25.1	23.7 - 26.6	1341	23.1	21.8 - 24.5
Metabolic syndrome		3849	32.2	31.0 - 33.5	3621	33.6	32.3 - 34.9	1847	35.4	33.8 - 37.0	1798	38.1	36.3 - 39.9	2002	29	27.5 - 30.6	1823	28.8	27.3 - 30.4
CKD		688	5.5	5.0 - 6.1	471	3.8	3.4 - 4.3	397	6.6	5.8 - 7.4	282	4.7	4.1 - 5.4	271	4.4	3.8 - 5.1	189	2.9	2.5 - 3.4
CVD		544	3.8	3.4 - 4.2	527	3.8	3.4 - 4.3	318	4.7	4.1 - 5.3	289	4.3	3.7 - 4.9	226	2.9	2.5 - 3.4	238	3.4	2.9 - 4.0
CKM
	Stage 0	2419	25	23.9 - 26.3	1939	22.7	21.5 - 23.9	777	18.6	17.2 - 20.1	620	16.3	14.9 - 17.9	1642	31.7	30.1 - 33.4	1319	29.3	27.6 - 31.0
	Stage 1	1972	18.5	17.6 - 19.3	1978	20.7	19.7 - 21.7	758	16.6	15.4 - 17.9	767	18.3	16.9 - 19.7	1214	20.4	19.3 - 21.5	1211	23.2	21.8 - 24.6
	Stage 2	5983	52.2	51.0 - 53.5	5434	52.4	51.0 - 53.8	3035	59.5	57.9 - 61.1	2789	60.7	58.8 - 62.5	2948	44.7	43.0 - 46.5	2645	43.8	42.1 - 45.5
	Stage 3-4	602	4.3	3.8 - 4.7	584	4.3	3.8 - 4.7	357	5.3	4.6 - 6.0	320	4.7	4.2 - 5.4	245	3.2	2.7 - 3.7	264	3.8	3.2 - 4.4
